# Supplementary material for: Operant conditioning in antlion larvae and its impairment following exposure to elevated temperatures
Source: Anim Cogn. 2021 Oct 24;25(3):509–18. doi: 10.1007/s10071-021-01570-9 (PMC9107435; doi:10.1007/s10071-021-01570-9)
Supplement: Supplementary file 1 — Supplementary file1 (XLSX 54 kb) [file 10071_2021_1570_MOESM1_ESM.xlsx]

## Sheet: information
Operant conditioning in antlion larvae and its impairment following exposure to elevated temperatures
Krzysztof Miler & Inon Scharf
* Correspondence: Krzysztof Miler or Inon Scharf. Emails: miler@isez.pan.krakow.pl; scharfi@tauex.tau.ac.il

## Sheet: exp1_mass
id	initial_mass	treatment
1	73	control
2	63	control
3	66	control
4	78	control
5	55	control
6	63	control
7	79	learning
8	64	learning
9	81	learning
10	70	learning
11	58	learning
12	51	learning
13	52	control
14	88	control
15	41	learning
16	63	learning
17	55	learning
18	33	control
19	68	learning
20	67	control

## Sheet: exp1_training
id	treatment	trial	turn
1	control	1	0
1	control	2	1
1	control	3	1
1	control	4	0
1	control	5	0
1	control	6	1
1	control	7	1
1	control	8	1
1	control	9	1
1	control	10	1
1	control	11	1
1	control	12	1
1	control	13	1
1	control	14	1
1	control	15	1
1	control	16	1
1	control	17	1
1	control	18	0
1	control	19	1
1	control	20	1
2	control	1	1
2	control	2	0
2	control	3	0
2	control	4	0
2	control	5	1
2	control	6	0
2	control	7	0
2	control	8	0
2	control	9	1
2	control	10	0
2	control	11	1
2	control	12	0
2	control	13	0
2	control	14	0
2	control	15	1
2	control	16	0
2	control	17	0
2	control	18	1
2	control	19	1
2	control	20	1
3	control	1	0
3	control	2	0
3	control	3	1
3	control	4	0
3	control	5	1
3	control	6	0
3	control	7	1
3	control	8	0
3	control	9	0
3	control	10	0
3	control	11	0
3	control	12	0
3	control	13	0
3	control	14	0
3	control	15	0
3	control	16	1
3	control	17	1
3	control	18	1
3	control	19	1
3	control	20	1
4	control	1	0
4	control	2	1
4	control	3	0
4	control	4	0
4	control	5	1
4	control	6	0
4	control	7	0
4	control	8	0
4	control	9	0
4	control	10	0
4	control	11	0
4	control	12	0
4	control	13	0
4	control	14	0
4	control	15	0
4	control	16	0
4	control	17	0
4	control	18	0
4	control	19	0
4	control	20	0
5	control	1	0
5	control	2	1
5	control	3	0
5	control	4	0
5	control	5	0
5	control	6	0
5	control	7	0
5	control	8	0
5	control	9	1
5	control	10	1
5	control	11	0
5	control	12	1
5	control	13	0
5	control	14	0
5	control	15	0
5	control	16	0
5	control	17	1
5	control	18	1
5	control	19	1
5	control	20	1
6	control	1	0
6	control	2	0
6	control	3	0
6	control	4	0
6	control	5	0
6	control	6	0
6	control	7	0
6	control	8	1
6	control	9	0
6	control	10	1
6	control	11	0
6	control	12	1
6	control	13	0
6	control	14	1
6	control	15	0
6	control	16	0
6	control	17	0
6	control	18	1
6	control	19	1
6	control	20	0
7	learning	1	0
7	learning	2	1
7	learning	3	0
7	learning	4	0
7	learning	5	1
7	learning	6	0
7	learning	7	1
7	learning	8	0
7	learning	9	0
7	learning	10	1
7	learning	11	1
7	learning	12	0
7	learning	13	1
7	learning	14	0
7	learning	15	0
7	learning	16	0
7	learning	17	1
7	learning	18	1
7	learning	19	1
7	learning	20	0
8	learning	1	0
8	learning	2	0
8	learning	3	1
8	learning	4	1
8	learning	5	1
8	learning	6	0
8	learning	7	1
8	learning	8	1
8	learning	9	0
8	learning	10	1
8	learning	11	1
8	learning	12	0
8	learning	13	0
8	learning	14	1
8	learning	15	1
8	learning	16	0
8	learning	17	1
8	learning	18	0
8	learning	19	1
8	learning	20	1
9	learning	1	0
9	learning	2	0
9	learning	3	0
9	learning	4	0
9	learning	5	0
9	learning	6	1
9	learning	7	1
9	learning	8	0
9	learning	9	0
9	learning	10	0
9	learning	11	1
9	learning	12	1
9	learning	13	0
9	learning	14	0
9	learning	15	0
9	learning	16	0
9	learning	17	1
9	learning	18	1
9	learning	19	1
9	learning	20	1
10	learning	1	0
10	learning	2	0
10	learning	3	0
10	learning	4	0
10	learning	5	1
10	learning	6	1
10	learning	7	0
10	learning	8	0
10	learning	9	0
10	learning	10	1
10	learning	11	1
10	learning	12	0
10	learning	13	1
10	learning	14	1
10	learning	15	1
10	learning	16	1
10	learning	17	1
10	learning	18	1
10	learning	19	1
10	learning	20	1
11	learning	1	1
11	learning	2	0
11	learning	3	1
11	learning	4	0
11	learning	5	0
11	learning	6	0
11	learning	7	1
11	learning	8	0
11	learning	9	0
11	learning	10	0
11	learning	11	1
11	learning	12	0
11	learning	13	0
11	learning	14	1
11	learning	15	1
11	learning	16	1
11	learning	17	1
11	learning	18	1
11	learning	19	1
11	learning	20	1
12	learning	1	1
12	learning	2	0
12	learning	3	0
12	learning	4	1
12	learning	5	0
12	learning	6	1
12	learning	7	1
12	learning	8	1
12	learning	9	0
12	learning	10	1
12	learning	11	1
12	learning	12	1
12	learning	13	1
12	learning	14	1
12	learning	15	1
12	learning	16	1
12	learning	17	0
12	learning	18	1
12	learning	19	1
12	learning	20	1
13	control	1	1
13	control	2	1
13	control	3	0
13	control	4	0
13	control	5	1
13	control	6	1
13	control	7	1
13	control	8	1
13	control	9	1
13	control	10	0
13	control	11	1
13	control	12	1
13	control	13	1
13	control	14	1
13	control	15	1
13	control	16	1
13	control	17	1
13	control	18	1
13	control	19	1
13	control	20	0
14	control	1	0
14	control	2	0
14	control	3	0
14	control	4	0
14	control	5	0
14	control	6	0
14	control	7	1
14	control	8	0
14	control	9	0
14	control	10	0
14	control	11	1
14	control	12	0
14	control	13	0
14	control	14	0
14	control	15	0
14	control	16	0
14	control	17	0
14	control	18	0
14	control	19	0
14	control	20	0
15	learning	1	1
15	learning	2	1
15	learning	3	1
15	learning	4	1
15	learning	5	1
15	learning	6	1
15	learning	7	1
15	learning	8	0
15	learning	9	1
15	learning	10	0
15	learning	11	0
15	learning	12	1
15	learning	13	1
15	learning	14	1
15	learning	15	1
15	learning	16	1
15	learning	17	0
15	learning	18	0
15	learning	19	1
15	learning	20	1
16	learning	1	1
16	learning	2	1
16	learning	3	1
16	learning	4	1
16	learning	5	1
16	learning	6	1
16	learning	7	1
16	learning	8	1
16	learning	9	0
16	learning	10	0
16	learning	11	0
16	learning	12	0
16	learning	13	1
16	learning	14	1
16	learning	15	1
16	learning	16	1
16	learning	17	1
16	learning	18	1
16	learning	19	1
16	learning	20	1
17	learning	1	1
17	learning	2	1
17	learning	3	1
17	learning	4	1
17	learning	5	1
17	learning	6	0
17	learning	7	0
17	learning	8	0
17	learning	9	1
17	learning	10	1
17	learning	11	1
17	learning	12	0
17	learning	13	1
17	learning	14	0
17	learning	15	1
17	learning	16	0
17	learning	17	1
17	learning	18	1
17	learning	19	1
17	learning	20	1
18	control	1	1
18	control	2	0
18	control	3	0
18	control	4	0
18	control	5	0
18	control	6	1
18	control	7	0
18	control	8	0
18	control	9	0
18	control	10	0
18	control	11	0
18	control	12	0
18	control	13	0
18	control	14	0
18	control	15	0
18	control	16	0
18	control	17	0
18	control	18	0
18	control	19	0
18	control	20	0
19	learning	1	1
19	learning	2	0
19	learning	3	1
19	learning	4	1
19	learning	5	0
19	learning	6	0
19	learning	7	0
19	learning	8	1
19	learning	9	1
19	learning	10	0
19	learning	11	0
19	learning	12	1
19	learning	13	1
19	learning	14	1
19	learning	15	0
19	learning	16	0
19	learning	17	1
19	learning	18	1
19	learning	19	1
19	learning	20	1
20	control	1	1
20	control	2	0
20	control	3	0
20	control	4	0
20	control	5	1
20	control	6	0
20	control	7	1
20	control	8	0
20	control	9	0
20	control	10	1
20	control	11	0
20	control	12	1
20	control	13	1
20	control	14	1
20	control	15	1
20	control	16	1
20	control	17	0
20	control	18	1
20	control	19	0
20	control	20	0

## Sheet: exp2_mass
id	initial_mass	group
1	66	elevated
2	58	elevated
3	39	elevated
4	51	benign
5	92	elevated
6	54	benign
7	32	benign
8	38	benign
9	43	elevated
10	15	benign
11	49	benign
12	25	elevated
13	26	elevated
14	30	benign
15	25	benign
16	62	elevated
17	20	elevated
18	27	benign
19	41	elevated
20	77	benign
21	23	elevated
22	32	benign
24	23	benign
25	20	elevated
26	29	benign
27	22	elevated
29	71	elevated
30	34	elevated
31	27	elevated
32	54	benign
33	38	elevated
34	31	elevated
37	37	elevated
38	19	benign
39	83	benign
40	63	benign
42	42	benign
43	33	elevated
45	38	elevated
46	29	elevated
47	37	benign
48	28	benign
49	34	benign
50	38	benign
51	38	benign
54	52	elevated
55	21	benign
56	24	benign
57	29	elevated
58	36	elevated
59	27	elevated
60	24	benign
61	24	elevated
62	15	elevated
63	31	elevated
65	26	benign
67	48	elevated
68	20	benign
70	25	elevated
71	18	elevated
72	18	elevated
73	20	elevated
74	62	benign
75	29	benign
77	41	benign
80	19	benign

## Sheet: exp2_mortality
initial_mass	group	dead
92	elevated	0
62	elevated	0
31	elevated	0
38	elevated	0
41	elevated	0
48	elevated	0
58	elevated	0
15	elevated	0
18	elevated	0
22	elevated	0
24	elevated	0
27	elevated	0
29	elevated	0
33	elevated	0
37	elevated	0
20	elevated	0
29	elevated	0
66	elevated	0
26	elevated	0
34	elevated	0
38	elevated	0
43	elevated	0
52	elevated	0
71	elevated	0
18	elevated	0
20	elevated	0
23	elevated	0
25	elevated	0
27	elevated	0
31	elevated	0
36	elevated	0
39	elevated	0
20	elevated	0
25	elevated	0
83	benign	0
54	benign	0
62	benign	0
15	benign	0
26	benign	0
30	benign	0
32	benign	0
38	benign	0
41	benign	0
49	benign	0
19	benign	0
20	benign	0
23	benign	0
25	benign	0
28	benign	0
34	benign	0
51	benign	0
54	benign	0
77	benign	0
24	benign	0
29	benign	0
32	benign	0
37	benign	0
38	benign	0
42	benign	0
63	benign	0
19	benign	0
21	benign	0
24	benign	0
27	benign	0
29	benign	0
38	benign	0
13	elevated	1
15	elevated	1
21	elevated	1
24	elevated	1
24	elevated	1
52	elevated	1
14	benign	1
16	benign	1
18	benign	1
20	benign	1
21	benign	1
24	benign	1
25	benign	1
35	benign	1

## Sheet: exp2_moulting&mass
id	initial_mass	final_mass	group	days_in
1	66	79	elevated	6
2	58	98	elevated	13
3	39	97	elevated	17
4	51	79	benign	10
5	92	115	elevated	3
6	54	131	benign	13
7	32	93	benign	17
8	38	79	benign	15
9	43	65	elevated	10
10	15	69	benign	17
11	49	89	benign	14
12	25	65	elevated	16
13	26	50	elevated	7
14	30	97	benign	20
15	25	116	benign	27
16	62	82	elevated	6
17	20	97	elevated	22
18	27	107	benign	24
19	41	89	elevated	10
20	77	95	benign	13
21	23	73	elevated	16
22	32	88	benign	20
24	23	113	benign	27
25	20	80	elevated	20
26	29	121	benign	24
27	22	70	elevated	17
29	71	72	elevated	13
30	34	71	elevated	8
31	27	64	elevated	20
32	54	86	benign	13
33	38	62	elevated	8
34	31	62	elevated	8
37	37	65	elevated	20
38	19	108	benign	27
39	83	87	benign	6
40	63	99	benign	16
42	42	88	benign	15
43	33	90	elevated	17
45	38	93	elevated	10
46	29	107	elevated	24
47	37	93	benign	16
48	28	118	benign	27
49	34	92	benign	22
50	38	98	benign	21
51	38	76	benign	16
54	52	96	elevated	13
55	21	87	benign	21
56	24	112	benign	27
57	29	106	elevated	20
58	36	74	elevated	14
59	27	84	elevated	17
60	24	96	benign	17
61	24	93	elevated	20
62	15	77	elevated	20
63	31	94	elevated	20
65	26	103	benign	20
67	48	80	elevated	10
68	20	102	benign	27
70	25	84	elevated	22
71	18	78	elevated	20
72	18	64	elevated	20
73	20	95	elevated	23
74	62	85	benign	13
75	29	74	benign	20
77	41	66	benign	15
80	19	100	benign	24

## Sheet: exp2_training
id	group	treatment	trial	turn
1	elevated	learning	1	1
1	elevated	learning	2	0
1	elevated	learning	3	1
1	elevated	learning	4	1
1	elevated	learning	5	1
1	elevated	learning	6	1
1	elevated	learning	7	1
1	elevated	learning	8	1
1	elevated	learning	9	1
1	elevated	learning	10	0
1	elevated	learning	11	0
1	elevated	learning	12	0
1	elevated	learning	13	1
1	elevated	learning	14	0
1	elevated	learning	15	1
1	elevated	learning	16	1
1	elevated	learning	17	1
1	elevated	learning	18	1
1	elevated	learning	19	1
1	elevated	learning	20	1
2	elevated	control	1	0
2	elevated	control	2	1
2	elevated	control	3	1
2	elevated	control	4	0
2	elevated	control	5	1
2	elevated	control	6	1
2	elevated	control	7	1
2	elevated	control	8	1
2	elevated	control	9	1
2	elevated	control	10	0
2	elevated	control	11	0
2	elevated	control	12	1
2	elevated	control	13	0
2	elevated	control	14	0
2	elevated	control	15	0
2	elevated	control	16	0
2	elevated	control	17	0
2	elevated	control	18	1
2	elevated	control	19	1
2	elevated	control	20	0
3	elevated	learning	1	1
3	elevated	learning	2	0
3	elevated	learning	3	0
3	elevated	learning	4	1
3	elevated	learning	5	1
3	elevated	learning	6	0
3	elevated	learning	7	0
3	elevated	learning	8	1
3	elevated	learning	9	1
3	elevated	learning	10	1
3	elevated	learning	11	0
3	elevated	learning	12	0
3	elevated	learning	13	1
3	elevated	learning	14	0
3	elevated	learning	15	1
3	elevated	learning	16	0
3	elevated	learning	17	1
3	elevated	learning	18	0
3	elevated	learning	19	1
3	elevated	learning	20	1
4	benign	learning	1	0
4	benign	learning	2	0
4	benign	learning	3	1
4	benign	learning	4	1
4	benign	learning	5	1
4	benign	learning	6	0
4	benign	learning	7	1
4	benign	learning	8	0
4	benign	learning	9	0
4	benign	learning	10	0
4	benign	learning	11	1
4	benign	learning	12	0
4	benign	learning	13	1
4	benign	learning	14	1
4	benign	learning	15	0
4	benign	learning	16	0
4	benign	learning	17	0
4	benign	learning	18	0
4	benign	learning	19	1
4	benign	learning	20	1
5	elevated	control	1	0
5	elevated	control	2	0
5	elevated	control	3	1
5	elevated	control	4	0
5	elevated	control	5	0
5	elevated	control	6	0
5	elevated	control	7	0
5	elevated	control	8	0
5	elevated	control	9	0
5	elevated	control	10	1
5	elevated	control	11	0
5	elevated	control	12	1
5	elevated	control	13	1
5	elevated	control	14	1
5	elevated	control	15	1
5	elevated	control	16	0
5	elevated	control	17	0
5	elevated	control	18	0
5	elevated	control	19	1
5	elevated	control	20	1
6	benign	control	1	0
6	benign	control	2	1
6	benign	control	3	0
6	benign	control	4	0
6	benign	control	5	0
6	benign	control	6	1
6	benign	control	7	0
6	benign	control	8	0
6	benign	control	9	0
6	benign	control	10	0
6	benign	control	11	0
6	benign	control	12	0
6	benign	control	13	0
6	benign	control	14	1
6	benign	control	15	1
6	benign	control	16	0
6	benign	control	17	1
6	benign	control	18	0
6	benign	control	19	0
6	benign	control	20	1
7	benign	learning	1	0
7	benign	learning	2	1
7	benign	learning	3	1
7	benign	learning	4	1
7	benign	learning	5	0
7	benign	learning	6	0
7	benign	learning	7	1
7	benign	learning	8	1
7	benign	learning	9	1
7	benign	learning	10	0
7	benign	learning	11	0
7	benign	learning	12	0
7	benign	learning	13	1
7	benign	learning	14	1
7	benign	learning	15	1
7	benign	learning	16	1
7	benign	learning	17	1
7	benign	learning	18	0
7	benign	learning	19	1
7	benign	learning	20	1
8	benign	control	1	0
8	benign	control	2	1
8	benign	control	3	1
8	benign	control	4	0
8	benign	control	5	0
8	benign	control	6	0
8	benign	control	7	0
8	benign	control	8	0
8	benign	control	9	0
8	benign	control	10	0
8	benign	control	11	0
8	benign	control	12	0
8	benign	control	13	0
8	benign	control	14	0
8	benign	control	15	1
8	benign	control	16	0
8	benign	control	17	1
8	benign	control	18	1
8	benign	control	19	1
8	benign	control	20	1
9	elevated	learning	1	1
9	elevated	learning	2	0
9	elevated	learning	3	0
9	elevated	learning	4	1
9	elevated	learning	5	1
9	elevated	learning	6	1
9	elevated	learning	7	1
9	elevated	learning	8	1
9	elevated	learning	9	1
9	elevated	learning	10	1
9	elevated	learning	11	1
9	elevated	learning	12	0
9	elevated	learning	13	1
9	elevated	learning	14	1
9	elevated	learning	15	1
9	elevated	learning	16	1
9	elevated	learning	17	1
9	elevated	learning	18	0
9	elevated	learning	19	0
9	elevated	learning	20	0
10	benign	control	1	1
10	benign	control	2	0
10	benign	control	3	0
10	benign	control	4	0
10	benign	control	5	1
10	benign	control	6	0
10	benign	control	7	1
10	benign	control	8	1
10	benign	control	9	1
10	benign	control	10	1
10	benign	control	11	0
10	benign	control	12	1
10	benign	control	13	0
10	benign	control	14	0
10	benign	control	15	0
10	benign	control	16	1
10	benign	control	17	1
10	benign	control	18	0
10	benign	control	19	0
10	benign	control	20	0
11	benign	control	1	1
11	benign	control	2	0
11	benign	control	3	0
11	benign	control	4	0
11	benign	control	5	1
11	benign	control	6	1
11	benign	control	7	1
11	benign	control	8	1
11	benign	control	9	1
11	benign	control	10	1
11	benign	control	11	1
11	benign	control	12	1
11	benign	control	13	1
11	benign	control	14	1
11	benign	control	15	1
11	benign	control	16	0
11	benign	control	17	1
11	benign	control	18	0
11	benign	control	19	1
11	benign	control	20	1
12	elevated	learning	1	0
12	elevated	learning	2	0
12	elevated	learning	3	0
12	elevated	learning	4	0
12	elevated	learning	5	1
12	elevated	learning	6	0
12	elevated	learning	7	1
12	elevated	learning	8	0
12	elevated	learning	9	0
12	elevated	learning	10	0
12	elevated	learning	11	0
12	elevated	learning	12	0
12	elevated	learning	13	0
12	elevated	learning	14	0
12	elevated	learning	15	1
12	elevated	learning	16	0
12	elevated	learning	17	0
12	elevated	learning	18	1
12	elevated	learning	19	0
12	elevated	learning	20	0
13	elevated	learning	1	1
13	elevated	learning	2	0
13	elevated	learning	3	0
13	elevated	learning	4	1
13	elevated	learning	5	1
13	elevated	learning	6	0
13	elevated	learning	7	1
13	elevated	learning	8	1
13	elevated	learning	9	0
13	elevated	learning	10	1
13	elevated	learning	11	0
13	elevated	learning	12	0
13	elevated	learning	13	1
13	elevated	learning	14	0
13	elevated	learning	15	0
13	elevated	learning	16	0
13	elevated	learning	17	1
13	elevated	learning	18	0
13	elevated	learning	19	1
13	elevated	learning	20	1
14	benign	control	1	0
14	benign	control	2	0
14	benign	control	3	1
14	benign	control	4	0
14	benign	control	5	0
14	benign	control	6	1
14	benign	control	7	0
14	benign	control	8	1
14	benign	control	9	1
14	benign	control	10	1
14	benign	control	11	1
14	benign	control	12	1
14	benign	control	13	0
14	benign	control	14	1
14	benign	control	15	1
14	benign	control	16	1
14	benign	control	17	0
14	benign	control	18	1
14	benign	control	19	0
14	benign	control	20	1
15	benign	control	1	0
15	benign	control	2	0
15	benign	control	3	0
15	benign	control	4	1
15	benign	control	5	0
15	benign	control	6	1
15	benign	control	7	1
15	benign	control	8	1
15	benign	control	9	1
15	benign	control	10	1
15	benign	control	11	0
15	benign	control	12	1
15	benign	control	13	1
15	benign	control	14	1
15	benign	control	15	0
15	benign	control	16	1
15	benign	control	17	1
15	benign	control	18	1
15	benign	control	19	1
15	benign	control	20	1
16	elevated	control	1	1
16	elevated	control	2	0
16	elevated	control	3	1
16	elevated	control	4	1
16	elevated	control	5	1
16	elevated	control	6	0
16	elevated	control	7	0
16	elevated	control	8	0
16	elevated	control	9	0
16	elevated	control	10	0
16	elevated	control	11	1
16	elevated	control	12	0
16	elevated	control	13	1
16	elevated	control	14	0
16	elevated	control	15	0
16	elevated	control	16	0
16	elevated	control	17	1
16	elevated	control	18	1
16	elevated	control	19	1
16	elevated	control	20	0
17	elevated	control	1	0
17	elevated	control	2	0
17	elevated	control	3	0
17	elevated	control	4	0
17	elevated	control	5	0
17	elevated	control	6	1
17	elevated	control	7	0
17	elevated	control	8	1
17	elevated	control	9	1
17	elevated	control	10	1
17	elevated	control	11	1
17	elevated	control	12	1
17	elevated	control	13	0
17	elevated	control	14	0
17	elevated	control	15	1
17	elevated	control	16	0
17	elevated	control	17	1
17	elevated	control	18	1
17	elevated	control	19	0
17	elevated	control	20	0
18	benign	learning	1	1
18	benign	learning	2	1
18	benign	learning	3	0
18	benign	learning	4	1
18	benign	learning	5	1
18	benign	learning	6	0
18	benign	learning	7	1
18	benign	learning	8	0
18	benign	learning	9	1
18	benign	learning	10	1
18	benign	learning	11	0
18	benign	learning	12	1
18	benign	learning	13	0
18	benign	learning	14	1
18	benign	learning	15	0
18	benign	learning	16	1
18	benign	learning	17	0
18	benign	learning	18	0
18	benign	learning	19	0
18	benign	learning	20	0
19	elevated	control	1	0
19	elevated	control	2	1
19	elevated	control	3	0
19	elevated	control	4	1
19	elevated	control	5	1
19	elevated	control	6	1
19	elevated	control	7	1
19	elevated	control	8	1
19	elevated	control	9	0
19	elevated	control	10	1
19	elevated	control	11	1
19	elevated	control	12	0
19	elevated	control	13	1
19	elevated	control	14	0
19	elevated	control	15	1
19	elevated	control	16	1
19	elevated	control	17	1
19	elevated	control	18	0
19	elevated	control	19	0
19	elevated	control	20	1
20	benign	learning	1	0
20	benign	learning	2	0
20	benign	learning	3	0
20	benign	learning	4	0
20	benign	learning	5	0
20	benign	learning	6	0
20	benign	learning	7	0
20	benign	learning	8	1
20	benign	learning	9	0
20	benign	learning	10	0
20	benign	learning	11	1
20	benign	learning	12	0
20	benign	learning	13	1
20	benign	learning	14	0
20	benign	learning	15	0
20	benign	learning	16	0
20	benign	learning	17	1
20	benign	learning	18	1
20	benign	learning	19	0
20	benign	learning	20	0
21	elevated	learning	1	1
21	elevated	learning	2	1
21	elevated	learning	3	0
21	elevated	learning	4	0
21	elevated	learning	5	1
21	elevated	learning	6	0
21	elevated	learning	7	0
21	elevated	learning	8	1
21	elevated	learning	9	1
21	elevated	learning	10	0
21	elevated	learning	11	0
21	elevated	learning	12	1
21	elevated	learning	13	0
21	elevated	learning	14	0
21	elevated	learning	15	1
21	elevated	learning	16	0
21	elevated	learning	17	1
21	elevated	learning	18	1
21	elevated	learning	19	1
21	elevated	learning	20	1
22	benign	control	1	0
22	benign	control	2	0
22	benign	control	3	0
22	benign	control	4	0
22	benign	control	5	1
22	benign	control	6	0
22	benign	control	7	0
22	benign	control	8	0
22	benign	control	9	1
22	benign	control	10	1
22	benign	control	11	0
22	benign	control	12	0
22	benign	control	13	1
22	benign	control	14	1
22	benign	control	15	0
22	benign	control	16	1
22	benign	control	17	1
22	benign	control	18	1
22	benign	control	19	1
22	benign	control	20	1
24	benign	control	1	1
24	benign	control	2	0
24	benign	control	3	0
24	benign	control	4	1
24	benign	control	5	0
24	benign	control	6	0
24	benign	control	7	0
24	benign	control	8	0
24	benign	control	9	0
24	benign	control	10	0
24	benign	control	11	0
24	benign	control	12	0
24	benign	control	13	0
24	benign	control	14	0
24	benign	control	15	0
24	benign	control	16	0
24	benign	control	17	0
24	benign	control	18	1
24	benign	control	19	0
24	benign	control	20	0
25	elevated	learning	1	0
25	elevated	learning	2	0
25	elevated	learning	3	0
25	elevated	learning	4	0
25	elevated	learning	5	0
25	elevated	learning	6	1
25	elevated	learning	7	1
25	elevated	learning	8	0
25	elevated	learning	9	1
25	elevated	learning	10	0
25	elevated	learning	11	0
25	elevated	learning	12	1
25	elevated	learning	13	0
25	elevated	learning	14	1
25	elevated	learning	15	1
25	elevated	learning	16	0
25	elevated	learning	17	0
25	elevated	learning	18	1
25	elevated	learning	19	1
25	elevated	learning	20	1
26	benign	learning	1	1
26	benign	learning	2	1
26	benign	learning	3	1
26	benign	learning	4	0
26	benign	learning	5	1
26	benign	learning	6	1
26	benign	learning	7	0
26	benign	learning	8	0
26	benign	learning	9	1
26	benign	learning	10	0
26	benign	learning	11	1
26	benign	learning	12	1
26	benign	learning	13	1
26	benign	learning	14	1
26	benign	learning	15	1
26	benign	learning	16	1
26	benign	learning	17	0
26	benign	learning	18	1
26	benign	learning	19	1
26	benign	learning	20	1
27	elevated	control	1	0
27	elevated	control	2	0
27	elevated	control	3	0
27	elevated	control	4	0
27	elevated	control	5	0
27	elevated	control	6	0
27	elevated	control	7	0
27	elevated	control	8	0
27	elevated	control	9	0
27	elevated	control	10	0
27	elevated	control	11	1
27	elevated	control	12	0
27	elevated	control	13	0
27	elevated	control	14	0
27	elevated	control	15	0
27	elevated	control	16	1
27	elevated	control	17	1
27	elevated	control	18	1
27	elevated	control	19	1
27	elevated	control	20	1
29	elevated	learning	1	0
29	elevated	learning	2	1
29	elevated	learning	3	0
29	elevated	learning	4	1
29	elevated	learning	5	0
29	elevated	learning	6	0
29	elevated	learning	7	0
29	elevated	learning	8	0
29	elevated	learning	9	1
29	elevated	learning	10	0
29	elevated	learning	11	1
29	elevated	learning	12	1
29	elevated	learning	13	0
29	elevated	learning	14	0
29	elevated	learning	15	0
29	elevated	learning	16	1
29	elevated	learning	17	0
29	elevated	learning	18	0
29	elevated	learning	19	0
29	elevated	learning	20	1
30	elevated	learning	1	0
30	elevated	learning	2	0
30	elevated	learning	3	0
30	elevated	learning	4	1
30	elevated	learning	5	1
30	elevated	learning	6	1
30	elevated	learning	7	1
30	elevated	learning	8	1
30	elevated	learning	9	0
30	elevated	learning	10	0
30	elevated	learning	11	0
30	elevated	learning	12	0
30	elevated	learning	13	1
30	elevated	learning	14	1
30	elevated	learning	15	0
30	elevated	learning	16	1
30	elevated	learning	17	1
30	elevated	learning	18	0
30	elevated	learning	19	0
30	elevated	learning	20	0
31	elevated	control	1	0
31	elevated	control	2	1
31	elevated	control	3	1
31	elevated	control	4	1
31	elevated	control	5	0
31	elevated	control	6	0
31	elevated	control	7	0
31	elevated	control	8	0
31	elevated	control	9	1
31	elevated	control	10	0
31	elevated	control	11	0
31	elevated	control	12	0
31	elevated	control	13	0
31	elevated	control	14	0
31	elevated	control	15	0
31	elevated	control	16	0
31	elevated	control	17	1
31	elevated	control	18	0
31	elevated	control	19	1
31	elevated	control	20	1
32	benign	learning	1	0
32	benign	learning	2	1
32	benign	learning	3	0
32	benign	learning	4	0
32	benign	learning	5	1
32	benign	learning	6	1
32	benign	learning	7	0
32	benign	learning	8	0
32	benign	learning	9	1
32	benign	learning	10	0
32	benign	learning	11	1
32	benign	learning	12	1
32	benign	learning	13	1
32	benign	learning	14	0
32	benign	learning	15	1
32	benign	learning	16	1
32	benign	learning	17	1
32	benign	learning	18	1
32	benign	learning	19	1
32	benign	learning	20	1
33	elevated	control	1	0
33	elevated	control	2	0
33	elevated	control	3	0
33	elevated	control	4	0
33	elevated	control	5	0
33	elevated	control	6	0
33	elevated	control	7	1
33	elevated	control	8	0
33	elevated	control	9	0
33	elevated	control	10	1
33	elevated	control	11	1
33	elevated	control	12	0
33	elevated	control	13	1
33	elevated	control	14	1
33	elevated	control	15	0
33	elevated	control	16	1
33	elevated	control	17	1
33	elevated	control	18	1
33	elevated	control	19	0
33	elevated	control	20	0
34	elevated	control	1	0
34	elevated	control	2	0
34	elevated	control	3	1
34	elevated	control	4	0
34	elevated	control	5	1
34	elevated	control	6	1
34	elevated	control	7	1
34	elevated	control	8	1
34	elevated	control	9	1
34	elevated	control	10	0
34	elevated	control	11	0
34	elevated	control	12	0
34	elevated	control	13	0
34	elevated	control	14	0
34	elevated	control	15	0
34	elevated	control	16	0
34	elevated	control	17	0
34	elevated	control	18	0
34	elevated	control	19	0
34	elevated	control	20	0
37	elevated	control	1	1
37	elevated	control	2	1
37	elevated	control	3	0
37	elevated	control	4	0
37	elevated	control	5	0
37	elevated	control	6	0
37	elevated	control	7	0
37	elevated	control	8	0
37	elevated	control	9	0
37	elevated	control	10	0
37	elevated	control	11	0
37	elevated	control	12	0
37	elevated	control	13	0
37	elevated	control	14	1
37	elevated	control	15	1
37	elevated	control	16	0
37	elevated	control	17	0
37	elevated	control	18	0
37	elevated	control	19	1
37	elevated	control	20	0
38	benign	control	1	1
38	benign	control	2	1
38	benign	control	3	1
38	benign	control	4	0
38	benign	control	5	0
38	benign	control	6	1
38	benign	control	7	1
38	benign	control	8	1
38	benign	control	9	1
38	benign	control	10	1
38	benign	control	11	1
38	benign	control	12	0
38	benign	control	13	1
38	benign	control	14	1
38	benign	control	15	1
38	benign	control	16	0
38	benign	control	17	1
38	benign	control	18	0
38	benign	control	19	0
38	benign	control	20	0
39	benign	control	1	0
39	benign	control	2	0
39	benign	control	3	0
39	benign	control	4	1
39	benign	control	5	1
39	benign	control	6	0
39	benign	control	7	1
39	benign	control	8	1
39	benign	control	9	0
39	benign	control	10	0
39	benign	control	11	0
39	benign	control	12	0
39	benign	control	13	1
39	benign	control	14	0
39	benign	control	15	0
39	benign	control	16	0
39	benign	control	17	1
39	benign	control	18	0
39	benign	control	19	1
39	benign	control	20	0
40	benign	learning	1	0
40	benign	learning	2	0
40	benign	learning	3	0
40	benign	learning	4	0
40	benign	learning	5	1
40	benign	learning	6	1
40	benign	learning	7	1
40	benign	learning	8	1
40	benign	learning	9	1
40	benign	learning	10	1
40	benign	learning	11	1
40	benign	learning	12	1
40	benign	learning	13	1
40	benign	learning	14	1
40	benign	learning	15	1
40	benign	learning	16	1
40	benign	learning	17	1
40	benign	learning	18	1
40	benign	learning	19	1
40	benign	learning	20	1
42	benign	learning	1	0
42	benign	learning	2	0
42	benign	learning	3	0
42	benign	learning	4	0
42	benign	learning	5	1
42	benign	learning	6	0
42	benign	learning	7	1
42	benign	learning	8	1
42	benign	learning	9	1
42	benign	learning	10	0
42	benign	learning	11	1
42	benign	learning	12	1
42	benign	learning	13	0
42	benign	learning	14	1
42	benign	learning	15	0
42	benign	learning	16	1
42	benign	learning	17	0
42	benign	learning	18	1
42	benign	learning	19	1
42	benign	learning	20	0
43	elevated	control	1	1
43	elevated	control	2	0
43	elevated	control	3	1
43	elevated	control	4	1
43	elevated	control	5	1
43	elevated	control	6	0
43	elevated	control	7	0
43	elevated	control	8	0
43	elevated	control	9	0
43	elevated	control	10	0
43	elevated	control	11	1
43	elevated	control	12	0
43	elevated	control	13	0
43	elevated	control	14	0
43	elevated	control	15	0
43	elevated	control	16	0
43	elevated	control	17	0
43	elevated	control	18	0
43	elevated	control	19	0
43	elevated	control	20	1
45	elevated	learning	1	0
45	elevated	learning	2	0
45	elevated	learning	3	1
45	elevated	learning	4	0
45	elevated	learning	5	0
45	elevated	learning	6	1
45	elevated	learning	7	1
45	elevated	learning	8	0
45	elevated	learning	9	1
45	elevated	learning	10	1
45	elevated	learning	11	1
45	elevated	learning	12	0
45	elevated	learning	13	1
45	elevated	learning	14	1
45	elevated	learning	15	1
45	elevated	learning	16	1
45	elevated	learning	17	1
45	elevated	learning	18	0
45	elevated	learning	19	1
45	elevated	learning	20	0
46	elevated	control	1	0
46	elevated	control	2	0
46	elevated	control	3	0
46	elevated	control	4	0
46	elevated	control	5	1
46	elevated	control	6	0
46	elevated	control	7	1
46	elevated	control	8	0
46	elevated	control	9	1
46	elevated	control	10	1
46	elevated	control	11	1
46	elevated	control	12	1
46	elevated	control	13	1
46	elevated	control	14	0
46	elevated	control	15	1
46	elevated	control	16	0
46	elevated	control	17	1
46	elevated	control	18	0
46	elevated	control	19	0
46	elevated	control	20	0
47	benign	learning	1	1
47	benign	learning	2	0
47	benign	learning	3	0
47	benign	learning	4	0
47	benign	learning	5	1
47	benign	learning	6	0
47	benign	learning	7	0
47	benign	learning	8	1
47	benign	learning	9	1
47	benign	learning	10	1
47	benign	learning	11	0
47	benign	learning	12	0
47	benign	learning	13	1
47	benign	learning	14	0
47	benign	learning	15	0
47	benign	learning	16	0
47	benign	learning	17	0
47	benign	learning	18	1
47	benign	learning	19	1
47	benign	learning	20	1
48	benign	control	1	1
48	benign	control	2	0
48	benign	control	3	1
48	benign	control	4	0
48	benign	control	5	1
48	benign	control	6	1
48	benign	control	7	1
48	benign	control	8	0
48	benign	control	9	0
48	benign	control	10	1
48	benign	control	11	1
48	benign	control	12	0
48	benign	control	13	1
48	benign	control	14	0
48	benign	control	15	0
48	benign	control	16	1
48	benign	control	17	0
48	benign	control	18	1
48	benign	control	19	0
48	benign	control	20	0
49	benign	control	1	1
49	benign	control	2	1
49	benign	control	3	0
49	benign	control	4	0
49	benign	control	5	0
49	benign	control	6	1
49	benign	control	7	0
49	benign	control	8	0
49	benign	control	9	1
49	benign	control	10	1
49	benign	control	11	0
49	benign	control	12	1
49	benign	control	13	1
49	benign	control	14	0
49	benign	control	15	0
49	benign	control	16	0
49	benign	control	17	0
49	benign	control	18	1
49	benign	control	19	0
49	benign	control	20	0
50	benign	learning	1	0
50	benign	learning	2	0
50	benign	learning	3	1
50	benign	learning	4	1
50	benign	learning	5	0
50	benign	learning	6	1
50	benign	learning	7	0
50	benign	learning	8	0
50	benign	learning	9	1
50	benign	learning	10	1
50	benign	learning	11	1
50	benign	learning	12	1
50	benign	learning	13	1
50	benign	learning	14	1
50	benign	learning	15	1
50	benign	learning	16	1
50	benign	learning	17	1
50	benign	learning	18	1
50	benign	learning	19	1
50	benign	learning	20	1
51	benign	learning	1	0
51	benign	learning	2	0
51	benign	learning	3	0
51	benign	learning	4	1
51	benign	learning	5	0
51	benign	learning	6	1
51	benign	learning	7	0
51	benign	learning	8	1
51	benign	learning	9	0
51	benign	learning	10	0
51	benign	learning	11	1
51	benign	learning	12	0
51	benign	learning	13	0
51	benign	learning	14	0
51	benign	learning	15	1
51	benign	learning	16	0
51	benign	learning	17	0
51	benign	learning	18	0
51	benign	learning	19	1
51	benign	learning	20	1
54	elevated	learning	1	1
54	elevated	learning	2	1
54	elevated	learning	3	0
54	elevated	learning	4	0
54	elevated	learning	5	0
54	elevated	learning	6	1
54	elevated	learning	7	0
54	elevated	learning	8	0
54	elevated	learning	9	0
54	elevated	learning	10	0
54	elevated	learning	11	0
54	elevated	learning	12	0
54	elevated	learning	13	1
54	elevated	learning	14	0
54	elevated	learning	15	1
54	elevated	learning	16	1
54	elevated	learning	17	0
54	elevated	learning	18	1
54	elevated	learning	19	0
54	elevated	learning	20	1
55	benign	learning	1	0
55	benign	learning	2	0
55	benign	learning	3	1
55	benign	learning	4	1
55	benign	learning	5	1
55	benign	learning	6	1
55	benign	learning	7	1
55	benign	learning	8	1
55	benign	learning	9	1
55	benign	learning	10	1
55	benign	learning	11	0
55	benign	learning	12	0
55	benign	learning	13	1
55	benign	learning	14	0
55	benign	learning	15	1
55	benign	learning	16	1
55	benign	learning	17	0
55	benign	learning	18	1
55	benign	learning	19	0
55	benign	learning	20	0
56	benign	learning	1	0
56	benign	learning	2	0
56	benign	learning	3	1
56	benign	learning	4	1
56	benign	learning	5	0
56	benign	learning	6	0
56	benign	learning	7	0
56	benign	learning	8	1
56	benign	learning	9	1
56	benign	learning	10	1
56	benign	learning	11	1
56	benign	learning	12	0
56	benign	learning	13	0
56	benign	learning	14	1
56	benign	learning	15	1
56	benign	learning	16	0
56	benign	learning	17	0
56	benign	learning	18	1
56	benign	learning	19	1
56	benign	learning	20	1
57	elevated	control	1	0
57	elevated	control	2	0
57	elevated	control	3	0
57	elevated	control	4	0
57	elevated	control	5	0
57	elevated	control	6	1
57	elevated	control	7	1
57	elevated	control	8	0
57	elevated	control	9	0
57	elevated	control	10	1
57	elevated	control	11	1
57	elevated	control	12	1
57	elevated	control	13	1
57	elevated	control	14	0
57	elevated	control	15	1
57	elevated	control	16	1
57	elevated	control	17	1
57	elevated	control	18	1
57	elevated	control	19	1
57	elevated	control	20	1
58	elevated	learning	1	0
58	elevated	learning	2	1
58	elevated	learning	3	0
58	elevated	learning	4	1
58	elevated	learning	5	1
58	elevated	learning	6	0
58	elevated	learning	7	0
58	elevated	learning	8	0
58	elevated	learning	9	1
58	elevated	learning	10	1
58	elevated	learning	11	1
58	elevated	learning	12	1
58	elevated	learning	13	1
58	elevated	learning	14	1
58	elevated	learning	15	1
58	elevated	learning	16	1
58	elevated	learning	17	1
58	elevated	learning	18	1
58	elevated	learning	19	1
58	elevated	learning	20	1
59	elevated	learning	1	0
59	elevated	learning	2	0
59	elevated	learning	3	1
59	elevated	learning	4	1
59	elevated	learning	5	1
59	elevated	learning	6	1
59	elevated	learning	7	1
59	elevated	learning	8	0
59	elevated	learning	9	1
59	elevated	learning	10	1
59	elevated	learning	11	0
59	elevated	learning	12	0
59	elevated	learning	13	1
59	elevated	learning	14	1
59	elevated	learning	15	1
59	elevated	learning	16	1
59	elevated	learning	17	0
59	elevated	learning	18	0
59	elevated	learning	19	0
59	elevated	learning	20	0
60	benign	learning	1	0
60	benign	learning	2	0
60	benign	learning	3	1
60	benign	learning	4	1
60	benign	learning	5	0
60	benign	learning	6	0
60	benign	learning	7	1
60	benign	learning	8	1
60	benign	learning	9	1
60	benign	learning	10	1
60	benign	learning	11	0
60	benign	learning	12	1
60	benign	learning	13	1
60	benign	learning	14	1
60	benign	learning	15	0
60	benign	learning	16	1
60	benign	learning	17	0
60	benign	learning	18	1
60	benign	learning	19	1
60	benign	learning	20	1
61	elevated	control	1	1
61	elevated	control	2	1
61	elevated	control	3	1
61	elevated	control	4	0
61	elevated	control	5	0
61	elevated	control	6	0
61	elevated	control	7	1
61	elevated	control	8	0
61	elevated	control	9	0
61	elevated	control	10	1
61	elevated	control	11	0
61	elevated	control	12	1
61	elevated	control	13	0
61	elevated	control	14	1
61	elevated	control	15	0
61	elevated	control	16	1
61	elevated	control	17	0
61	elevated	control	18	1
61	elevated	control	19	1
61	elevated	control	20	0
62	elevated	control	1	0
62	elevated	control	2	0
62	elevated	control	3	0
62	elevated	control	4	0
62	elevated	control	5	0
62	elevated	control	6	0
62	elevated	control	7	1
62	elevated	control	8	0
62	elevated	control	9	0
62	elevated	control	10	0
62	elevated	control	11	1
62	elevated	control	12	0
62	elevated	control	13	0
62	elevated	control	14	1
62	elevated	control	15	1
62	elevated	control	16	0
62	elevated	control	17	0
62	elevated	control	18	1
62	elevated	control	19	1
62	elevated	control	20	1
63	elevated	learning	1	0
63	elevated	learning	2	0
63	elevated	learning	3	0
63	elevated	learning	4	0
63	elevated	learning	5	1
63	elevated	learning	6	0
63	elevated	learning	7	0
63	elevated	learning	8	0
63	elevated	learning	9	0
63	elevated	learning	10	0
63	elevated	learning	11	0
63	elevated	learning	12	0
63	elevated	learning	13	0
63	elevated	learning	14	0
63	elevated	learning	15	0
63	elevated	learning	16	0
63	elevated	learning	17	1
63	elevated	learning	18	0
63	elevated	learning	19	0
63	elevated	learning	20	0
65	benign	control	1	0
65	benign	control	2	1
65	benign	control	3	0
65	benign	control	4	1
65	benign	control	5	0
65	benign	control	6	1
65	benign	control	7	1
65	benign	control	8	1
65	benign	control	9	1
65	benign	control	10	0
65	benign	control	11	0
65	benign	control	12	0
65	benign	control	13	0
65	benign	control	14	0
65	benign	control	15	0
65	benign	control	16	0
65	benign	control	17	0
65	benign	control	18	0
65	benign	control	19	0
65	benign	control	20	0
67	elevated	control	1	1
67	elevated	control	2	0
67	elevated	control	3	0
67	elevated	control	4	1
67	elevated	control	5	0
67	elevated	control	6	0
67	elevated	control	7	1
67	elevated	control	8	0
67	elevated	control	9	0
67	elevated	control	10	1
67	elevated	control	11	1
67	elevated	control	12	0
67	elevated	control	13	0
67	elevated	control	14	0
67	elevated	control	15	1
67	elevated	control	16	0
67	elevated	control	17	1
67	elevated	control	18	0
67	elevated	control	19	1
67	elevated	control	20	0
68	benign	control	1	0
68	benign	control	2	0
68	benign	control	3	0
68	benign	control	4	0
68	benign	control	5	0
68	benign	control	6	1
68	benign	control	7	0
68	benign	control	8	0
68	benign	control	9	0
68	benign	control	10	1
68	benign	control	11	0
68	benign	control	12	0
68	benign	control	13	0
68	benign	control	14	0
68	benign	control	15	0
68	benign	control	16	1
68	benign	control	17	0
68	benign	control	18	0
68	benign	control	19	1
68	benign	control	20	1
70	elevated	learning	1	1
70	elevated	learning	2	1
70	elevated	learning	3	1
70	elevated	learning	4	1
70	elevated	learning	5	0
70	elevated	learning	6	1
70	elevated	learning	7	1
70	elevated	learning	8	1
70	elevated	learning	9	1
70	elevated	learning	10	0
70	elevated	learning	11	0
70	elevated	learning	12	0
70	elevated	learning	13	0
70	elevated	learning	14	0
70	elevated	learning	15	0
70	elevated	learning	16	1
70	elevated	learning	17	0
70	elevated	learning	18	1
70	elevated	learning	19	1
70	elevated	learning	20	1
71	elevated	learning	1	1
71	elevated	learning	2	1
71	elevated	learning	3	1
71	elevated	learning	4	0
71	elevated	learning	5	0
71	elevated	learning	6	1
71	elevated	learning	7	1
71	elevated	learning	8	1
71	elevated	learning	9	0
71	elevated	learning	10	0
71	elevated	learning	11	1
71	elevated	learning	12	0
71	elevated	learning	13	1
71	elevated	learning	14	1
71	elevated	learning	15	0
71	elevated	learning	16	1
71	elevated	learning	17	1
71	elevated	learning	18	0
71	elevated	learning	19	1
71	elevated	learning	20	1
72	elevated	control	1	1
72	elevated	control	2	1
72	elevated	control	3	0
72	elevated	control	4	0
72	elevated	control	5	0
72	elevated	control	6	1
72	elevated	control	7	1
72	elevated	control	8	1
72	elevated	control	9	1
72	elevated	control	10	1
72	elevated	control	11	0
72	elevated	control	12	0
72	elevated	control	13	0
72	elevated	control	14	0
72	elevated	control	15	1
72	elevated	control	16	0
72	elevated	control	17	0
72	elevated	control	18	0
72	elevated	control	19	0
72	elevated	control	20	0
73	elevated	learning	1	1
73	elevated	learning	2	1
73	elevated	learning	3	1
73	elevated	learning	4	1
73	elevated	learning	5	0
73	elevated	learning	6	1
73	elevated	learning	7	1
73	elevated	learning	8	1
73	elevated	learning	9	0
73	elevated	learning	10	1
73	elevated	learning	11	1
73	elevated	learning	12	1
73	elevated	learning	13	1
73	elevated	learning	14	1
73	elevated	learning	15	1
73	elevated	learning	16	1
73	elevated	learning	17	1
73	elevated	learning	18	1
73	elevated	learning	19	1
73	elevated	learning	20	1
74	benign	control	1	0
74	benign	control	2	0
74	benign	control	3	0
74	benign	control	4	0
74	benign	control	5	0
74	benign	control	6	1
74	benign	control	7	0
74	benign	control	8	0
74	benign	control	9	0
74	benign	control	10	1
74	benign	control	11	1
74	benign	control	12	0
74	benign	control	13	1
74	benign	control	14	0
74	benign	control	15	0
74	benign	control	16	0
74	benign	control	17	1
74	benign	control	18	0
74	benign	control	19	0
74	benign	control	20	0
75	benign	learning	1	0
75	benign	learning	2	0
75	benign	learning	3	1
75	benign	learning	4	1
75	benign	learning	5	1
75	benign	learning	6	0
75	benign	learning	7	0
75	benign	learning	8	1
75	benign	learning	9	1
75	benign	learning	10	1
75	benign	learning	11	1
75	benign	learning	12	0
75	benign	learning	13	0
75	benign	learning	14	0
75	benign	learning	15	1
75	benign	learning	16	0
75	benign	learning	17	1
75	benign	learning	18	0
75	benign	learning	19	0
75	benign	learning	20	1
77	benign	control	1	1
77	benign	control	2	0
77	benign	control	3	0
77	benign	control	4	1
77	benign	control	5	0
77	benign	control	6	1
77	benign	control	7	0
77	benign	control	8	1
77	benign	control	9	1
77	benign	control	10	0
77	benign	control	11	0
77	benign	control	12	1
77	benign	control	13	0
77	benign	control	14	0
77	benign	control	15	1
77	benign	control	16	0
77	benign	control	17	0
77	benign	control	18	1
77	benign	control	19	0
77	benign	control	20	1
80	benign	learning	1	1
80	benign	learning	2	0
80	benign	learning	3	0
80	benign	learning	4	1
80	benign	learning	5	1
80	benign	learning	6	0
80	benign	learning	7	1
80	benign	learning	8	0
80	benign	learning	9	1
80	benign	learning	10	1
80	benign	learning	11	0
80	benign	learning	12	1
80	benign	learning	13	0
80	benign	learning	14	1
80	benign	learning	15	1
80	benign	learning	16	1
80	benign	learning	17	1
80	benign	learning	18	1
80	benign	learning	19	1
80	benign	learning	20	0

## Sheet: exp2_retention
id	group	treatment	turn
1	elevated	learning	0
2	elevated	control	1
3	elevated	learning	1
4	benign	learning	1
5	elevated	control	1
6	benign	control	0
7	benign	learning	1
8	benign	control	0
9	elevated	learning	0
10	benign	control	1
11	benign	control	1
12	elevated	learning	0
13	elevated	learning	0
14	benign	control	0
15	benign	control	0
16	elevated	control	1
17	elevated	control	1
18	benign	learning	1
19	elevated	control	1
20	benign	learning	1
21	elevated	learning	1
22	benign	control	1
24	benign	control	0
25	elevated	learning	0
26	benign	learning	0
27	elevated	control	0
29	elevated	learning	1
30	elevated	learning	0
31	elevated	control	0
32	benign	learning	1
33	elevated	control	1
34	elevated	control	1
37	elevated	control	0
38	benign	control	1
39	benign	control	0
40	benign	learning	1
42	benign	learning	1
43	elevated	control	0
45	elevated	learning	0
46	elevated	control	1
47	benign	learning	1
48	benign	control	1
49	benign	control	0
50	benign	learning	1
51	benign	learning	1
54	elevated	learning	0
55	benign	learning	1
56	benign	learning	0
57	elevated	control	0
58	elevated	learning	0
59	elevated	learning	0
60	benign	learning	1
61	elevated	control	0
62	elevated	control	0
63	elevated	learning	0
65	benign	control	1
67	elevated	control	1
68	benign	control	0
70	elevated	learning	0
71	elevated	learning	0
72	elevated	control	0
73	elevated	learning	1
74	benign	control	0
75	benign	learning	1
77	benign	control	0
80	benign	learning	1
